# Supplementary material for: Exposure to common respiratory bacteria alters the airway epithelial response to subsequent viral infection
Source: Respir Res. 2016 Jun 3;17:68. doi: 10.1186/s12931-016-0382-z (PMC4891894; doi:10.1186/s12931-016-0382-z)
Supplement: Additional file 1: — Supplemental information. (ZIP 83 kb) [file 12931_2016_382_MOESM1_ESM.zip]

Archive with 3 entries (3 files):
- 20160419 Supporting information Revision.docx
- Supp Fig 2.pdf
- Supp Fig 1 (Revised).pdf
